# Supplementary material for: Encapsulation of Photothermal Nanoparticles in Stealth and pH-Responsive Micelles for Eradication of Infectious Biofilms In Vitro and In Vivo
Source: Nanomaterials (Basel). 2021 Nov 24;11(12):3180. doi: 10.3390/nano11123180 (PMC8706488; doi:10.3390/nano11123180)
Supplement: Supplementary file 1 [file nanomaterials-11-03180-s001.zip]

Archive with 1 entries (1 files):
- nanomaterials-1450076-supplementary.pdf
